# Supplementary material for: SNA077, an Extract of Marine Streptomyces sp., Inhibits Melanogenesis by Downregulating Melanogenic Proteins via Inactivation of cAMP/PKA/CREB Signaling
Source: Int J Mol Sci. 2022 Nov 29;23(23):14922. doi: 10.3390/ijms232314922 (PMC9737552; doi:10.3390/ijms232314922)
Supplement: Supplementary file 1 [file ijms-23-14922-s001.zip]

Archive with 1 entries (1 files):
- ijms-2034592-supplementary.pdf
